# Supplementary material for: ERp29 Attenuates Nicotine-Induced Endoplasmic Reticulum Stress and Inhibits Choroidal Neovascularization
Source: Int J Mol Sci. 2023 Oct 24;24(21):15523. doi: 10.3390/ijms242115523 (PMC10649101; doi:10.3390/ijms242115523)
Supplement: Supplementary file 1 [file ijms-24-15523-s001.zip]

Archive with 1 entries (1 files):
- ijms-2653565-supplementary.pdf
